# Supplementary material for: Thermal Conductivity of Detonation Nanodiamond Hydrogels and Hydrosols by Direct Heat Flux Measurements
Source: Gels. 2021 Dec 3;7(4):248. doi: 10.3390/gels7040248 (PMC8701344; doi:10.3390/gels7040248)
Supplement: Supplementary file 1 [file gels-07-00248-s001.zip]

Archive with 1 entries (1 files):
- gels-1475691-supplementary.pdf
